# Supplementary material for: L3MBTL3 is induced by HIF-1α and fine tunes the HIF-1α degradation under hypoxia in vitro
Source: Heliyon. 2023 Jan 24;9(2):e13222. doi: 10.1016/j.heliyon.2023.e13222 (PMC9898070; doi:10.1016/j.heliyon.2023.e13222)
Supplement: Multimedia component 2 [file mmc2.xlsx]

## Sheet: Sheet1
The source analysis data for Figure 1
Fig 1C
Table Analyzed	HepG2-L3MBTL3
Data sets analyzed	A : 0	B : 6	C : 12	D : 24	E : 0
ANOVA summary
F	75.68
P value	<0.0001
P value summary	****
Significant diff. among means (P < 0.05)?	Yes
R square	0.9851
Brown-Forsythe test
F (DFn, DFd)	2.066e+029 (7, 8)
P value	<0.0001
P value summary	****
Are SDs significantly different (P < 0.05)?	Yes
Bartlett's test
Bartlett's statistic (corrected)
P value
P value summary
Are SDs significantly different (P < 0.05)?
ANOVA table	SS	DF	MS	F (DFn, DFd)	P value
Treatment (between columns)	5.37	7	0.7672	F (7, 8) = 75.68	P<0.0001
Residual (within columns)	0.0811	8	0.01014
Total	5.451	15
Data summary
Number of treatments (columns)	8
Number of values (total)	16
Number of families	1
Number of comparisons per family	7
Alpha	0.05
Dunnett's multiple comparisons test	Mean Diff.	95.00% CI of diff.	Significant?	Summary	Adjusted P Value	A-?
0 vs. 6	-0.598	-0.9294 to -0.2666	Yes	**	0.0018	B	6
0 vs. 12	-0.8879	-1.219 to -0.5565	Yes	***	0.0001	C	12
0 vs. 24	-1.69	-2.021 to -1.359	Yes	****	0.0001	D	24
0 vs. 0	0.1	-0.2314 to 0.4314	No	ns	0.8498	E	0
0 vs. 6	0.04702	-0.2844 to 0.3784	No	ns	0.9949	F	6
0 vs. 12	-0.1016	-0.433 to 0.2298	No	ns	0.8416	G	12
0 vs. 24	-0.1845	-0.516 to 0.1469	No	ns	0.3734	H	24
Fig 1D
Table Analyzed	HepG2-PGK1
Data sets analyzed	A : 0	B : 6	C : 12	D : 24	E : 0
ANOVA summary
F	131.9
P value	<0.0001
P value summary	****
Significant diff. among means (P < 0.05)?	Yes
R square	0.9914
Brown-Forsythe test
F (DFn, DFd)	2.711e+029 (7, 8)
P value	<0.0001
P value summary	****
Are SDs significantly different (P < 0.05)?	Yes
Bartlett's test
Bartlett's statistic (corrected)
P value
P value summary
Are SDs significantly different (P < 0.05)?
ANOVA table	SS	DF	MS	F (DFn, DFd)	P value
Treatment (between columns)	8.236	7	1.177	F (7, 8) = 131.9	P<0.0001
Residual (within columns)	0.07134	8	0.008918
Total	8.308	15
Data summary
Number of treatments (columns)	8
Number of values (total)	16
Number of families	1
Number of comparisons per family	7
Alpha	0.05
Dunnett's multiple comparisons test	Mean Diff.	95.00% CI of diff.	Significant?	Summary	Adjusted P Value	A-?
0 vs. 6	-0.9481	-1.259 to -0.6373	Yes	****	0.0001	B	6
0 vs. 12	-1.538	-1.849 to -1.227	Yes	****	0.0001	C	12
0 vs. 24	-1.75	-2.061 to -1.439	Yes	****	0.0001	D	24
0 vs. 0	0.1649	-0.146 to 0.4758	No	ns	0.4153	E	0
0 vs. 6	0.04692	-0.2639 to 0.3578	No	ns	0.9935	F	6
0 vs. 12	-0.0817	-0.3926 to 0.2292	No	ns	0.9089	G	12
0 vs. 24	-0.1546	-0.4655 to 0.1562	No	ns	0.4722	H	24
Fig 1F
Table Analyzed	HeLa-L3MBTL3
Data sets analyzed	A : 0	B : 6	C : 12	D : 24	E : 0
ANOVA summary
F	110.7
P value	<0.0001
P value summary	****
Significant diff. among means (P < 0.05)?	Yes
R square	0.9898
Brown-Forsythe test
F (DFn, DFd)	1.694e+029 (7, 8)
P value	<0.0001
P value summary	****
Are SDs significantly different (P < 0.05)?	Yes
Bartlett's test
Bartlett's statistic (corrected)
P value
P value summary
Are SDs significantly different (P < 0.05)?
ANOVA table	SS	DF	MS	F (DFn, DFd)	P value
Treatment (between columns)	3.163	7	0.4518	F (7, 8) = 110.7	P<0.0001
Residual (within columns)	0.03264	8	0.00408
Total	3.195	15
Data summary
Number of treatments (columns)	8
Number of values (total)	16
Number of families	1
Number of comparisons per family	7
Alpha	0.05
Dunnett's multiple comparisons test	Mean Diff.	95.00% CI of diff.	Significant?	Summary	Adjusted P Value	A-?
0 vs. 6	-0.3087	-0.5189 to -0.0984	Yes	**	0.0064	B	6
0 vs. 12	-0.6776	-0.8879 to -0.4674	Yes	****	0.0001	C	12
0 vs. 24	-1.226	-1.436 to -1.016	Yes	****	0.0001	D	24
0 vs. 0	0.1714	-0.03883 to 0.3817	No	ns	0.1181	E	0
0 vs. 6	0.06644	-0.1438 to 0.2767	No	ns	0.8249	F	6
0 vs. 12	0.02504	-0.1852 to 0.2353	No	ns	0.9978	G	12
0 vs. 24	-0.08715	-0.2974 to 0.1231	No	ns	0.6317	H	24
Fig 1G
Table Analyzed	HeLa-PGK1
Data sets analyzed	A : 0	B : 6	C : 12	D : 24	E : 0
ANOVA summary
F	87.49
P value	<0.0001
P value summary	****
Significant diff. among means (P < 0.05)?	Yes
R square	0.9871
Brown-Forsythe test
F (DFn, DFd)	9.368e+028 (7, 8)
P value	<0.0001
P value summary	****
Are SDs significantly different (P < 0.05)?	Yes
Bartlett's test
Bartlett's statistic (corrected)
P value
P value summary
Are SDs significantly different (P < 0.05)?
ANOVA table	SS	DF	MS	F (DFn, DFd)	P value
Treatment (between columns)	4.208	7	0.6011	F (7, 8) = 87.49	P<0.0001
Residual (within columns)	0.05496	8	0.00687
Total	4.263	15
Data summary
Number of treatments (columns)	8
Number of values (total)	16
Number of families	1
Number of comparisons per family	7
Alpha	0.05
Dunnett's multiple comparisons test	Mean Diff.	95.00% CI of diff.	Significant?	Summary	Adjusted P Value	A-?
0 vs. 6	-0.4708	-0.7436 to -0.1979	Yes	**	0.0024	B	6
0 vs. 12	-0.859	-1.132 to -0.5861	Yes	****	0.0001	C	12
0 vs. 24	-1.455	-1.728 to -1.182	Yes	****	0.0001	D	24
0 vs. 0	0.1135	-0.1594 to 0.3863	No	ns	0.6288	E	0
0 vs. 6	0.04226	-0.2306 to 0.3151	No	ns	0.9928	F	6
0 vs. 12	-0.07891	-0.3518 to 0.1939	No	ns	0.8703	G	12
0 vs. 24	-0.1393	-0.4121 to 0.1335	No	ns	0.449	H	24
Fig 1H
Unpaired t test
P value	<0.001
P value summary	***
Significantly different (P < 0.05)?	Yes
One- or two-tailed P value?	Two-tailed
t, df	t=24.7 df=4
